# Supplementary material for: PeGAS: a versatile bioinformatics pipeline for antimicrobial resistance, virulence and pangenome analysis
Source: Bioinform Adv. 2025 Jul 9;5(1):vbaf165. doi: 10.1093/bioadv/vbaf165 (PMC12308278; doi:10.1093/bioadv/vbaf165)
Supplement: vbaf165_Supplementary_Data [file vbaf165_supplementary_data.zip]

Archive with 1 entries (1 files):
- PeGAS_Report.html
